# Supplementary material for: The rise in domestic shigellosis and the genomic characteristics of Shigella clones linked to men who have sex with men in Taiwan, 2015‒2022
Source: Microbiol Spectr. 2025 Feb 13;13(4):e02290-24. doi: 10.1128/spectrum.02290-24 (PMC11960102; doi:10.1128/spectrum.02290-24)
Supplement: Supplemental tables — Tables S1 to S7. [file spectrum.02290-24-s0002.xlsx]

## Sheet: Table S1
Table S1. Distribution of shigellosis cases, Shigella species, and genogroups between 2003 and 2022
Year	2003‒2014	2003	2004	2005	2006	2007	2008	2009	2010	2011	2012	2013	2014	2015‒2022	2015	2016	2017	2018	2019	2020	2021	2022
Shigellosis cases	1961	246	157	174	139	247	90	91	172	203	155	155	132	1257	186	225	162	172	147	151	121	93
Domestic, %	48.6	48	45.2	77.6	72.7	81.8	51.1	42.9	52.3	31.5	31.6	15.5	11.4	67.3	43.5	51.6	64.2	65.7	70.1	84.1	100	87.1
Imported, %	51.4	52	54.8	22.4	27.3	18.2	48.9	57.1	47.7	68.5	68.4	84.5	88.6	32.7	56.5	48.4	35.8	34.3	29.9	15.9	0	12.9
Gender	1815	202	115	146	128	247	86	89	166	199	151	155	131	1238	185	222	165	172	146	151	113	84
Female, %	56	58.9	58.3	45.2	50	51.8	50	50.6	47	55.8	64.9	67.7	71	31.3	49.7	44.6	33.3	36	24.7	17.2	6.2	11.9
Male, %	44	41.1	41.7	54.8	50	48.2	50	49.4	53	44.2	35.1	32.3	29	68.7	50.3	55.4	66.7	64	75.3	82.8	93.8	88.1
Shigella isolates	1087	67	68	146	109	234	75	69	123	124	53	12	7	1034	145	183	127	158	123	127	93	78
S. flexneri (%)	484 (44.5)	40 (59.7)	45 (66.2)	77 (52.7)	96 (88.1)	24 (10.3)	31 (41.3)	41 (59.4)	51 (41.5)	61 (49.2)	12 (22.6)	4 (33.3)	2 (28.6)	683 (66.1)	56 (38.6)	85 (46.4)	82 (64.6)	112 (70.9)	101 (82.1	103 (81.1)	80 (86.0)	64 (82.1)
S. sonnei (%)	587 (54.0)	27 (40.3)	23 (33.8)	67 (45.9)	13 (11.9)	210 (89.7)	43 (57.3)	28 (40.6)	70 (56.9)	57 (46.0)	37 (69.8)	7 (58.3)	5 (71.4)	311 (30.1	86 (58.6)	90 (49.7)	41 (32.3)	30 (19.0)	16 (13.0)	23 (18.1)	12 (12.9)	13 (16.7)
S. boydii (%)	15 (1.4)	0 (0)	0 (0)	2 (1.4)	0 (0)	0 (0)	1 (1.3)	0 (0)	2 (1.6)	5 (4.0)	4 (7.5)	1 (8.3)	0 (0)	40 (3.9)	4 (2.8)	7 (3.8)	4 (3.1)	16 (10.1)	6 (4.9)	1 (0.8)	1 (1.1)	1 (1.3)
S. dysenteriae (%)	1 (0.1)	0 (0)	0 (0)	0 (0)	0 (0)	0 (0)	0 (0)	0 (0)	0 (0)	1 (0.8)	0 (0)	0 (0)	0 (0)	0 (0)	0 (0)	0 (0)	0 (0)	0 (0)	0 (0)	0 (0)	0 (0)	0 (0)
Isolates/cases, %	55.4	27.2	43.3	83.9	78.4	94.7	83.3	75.8	71.5	61.1	34.2	7.7	5.3	82.3	78	81.3	78.4	91.9	83.7	84.1	76.9	83.9

## Sheet: Table S2
Table S2. Distribution of Shigella species and genogroups, 2015‒2022
Species/Genogroup	Number of isolates (%)
	2015	2016	2017	2018	2019	2020	2021	2022	Total
S. flexneri	56 (38.6)	85 (46.4)	82 (64.6)	112 (70.9)	101 (82.1)	103 (81.1)	80 (86.0)	64 (82.1)	683 (66.1)
CipR_SF2	1 (0.7)	3 (1.6)	9 (7.1)	61 (38.6)	80 (65.0)	96 (75.6)	79 (84.9)	58 (74.4)	387 (37.4)
AziR_SF3 (SF3_A)	10 (6.9)	31 (16.9)	32 (25.2)	27 (17.1)	7 (5.7)	2 (1.6)	0 (0)	0 (0)	109 (10.5)
SF2	8 (5.5)	14 (7.7)	18 (14.2)	10 (6.3)	6 (4.9)	3 (2.4)	0 (0)	2 (2.6)	61 (5.9)
SF3_B	12 (8.3)	16 (8.7)	11 (8.7)	5 (3.2)	1 (0.8)	2 (1.6)	0 (0)	1 (1.3)	48 (4.6)
SF1	17 (11.7)	9 (4.9)	7 (5.5)	8 (5.1)	3 (2.4)	0 (0)	1 (1.1)	3 (3.8)	48 (4.6)
SF4	7 (4.8)	9 (4.9)	4 (3.1)	1 (0.6)	4 (3.3)	0 (0)	0 (0)	0 (0)	25 (2.4)
SF6	1 (0.7)	3 (1.6)	1 (0.8)	0 (0)	0 (0)	0 (0)	0 (0)	0 (0)	5 (0.5)
S. sonnei	85 (58.6)	91 (49.7)	41 (32.3)	30 (19.0)	16 (13.0)	23 (18.1)	12 (12.9)	13 (16.7)	311 (30.1)
CipR_SSIII	50 (34.5)	46 (25.1)	19 (15.0)	7 (4.4)	1 (0.8)	0 (0)	1 (1.1)	0 (0)	124 (12.0)
SSIII	33 (22.8)	36 (19.7)	19 (15.0)	17 (10.8)	10 (8.1)	20 (15.7)	11 (11.8)	12 (15.4)	158 (15.3)
SSII	2 (1.4)	9 (4.9)	3 (2.4)	6 (3.8)	5 (4.1)	3 (2.4)	0 (0)	1 (1.3)	29 (2.8)
S. boydii	4 (2.8)	7 (3.8)	4 (3.1)	16 (10.1)	6 (4.9)	1 (0.8)	1 (1.1)	1 (1.3)	40 (3.9)
SB	4 (2.8)	7 (3.8)	4 (3.1)	16 (10.1)	6 (4.9)	1 (0.8)	1 (1.1)	1 (1.3)	40 (3.9)
Total	145 (100)	183 (100)	127 (100)	158 (100)	123 (100)	127 (100)	93 (100)	78 (100)	1,034 (100)

## Sheet: Table_S3
Table S3. Demographic and genetic information of AziR_SF3 and SF3_B isolates
SRA accession	IsolateID	SourceCountry	Year	Species	ShigaPass	Genogroup	SNP cluster	HC0	HC2	HC5	HC10	HC20	HC50	HC100	HC200	HC400	HC1100	HC1500	HC2000	HC2350	Aminoglycosides	beta-lactams	Phenicols	Trimethoprim	Macrolides	Sulfonamides	Tetracycline	Quinolones	Plasmid_Inca
SRR28511547	R15.1162	Taiwan	2015	S. flexneri	SF1-5:3a	AziR_SF3	PDS000061830.752	249906	29311	29282	1549	1549	1511	544	544	544	204	192	192	1	aadA1	blaOXA-1, blaTEM-1	catA1		erm(B), mph(A)		tet(B)		Col(BS512), ColRNAI, IncFII, IncFII(pSE11)
SRR28511543	R15.3406	Taiwan	2015	S. flexneri	SF1-5:3b	AziR_SF3	PDS000061830.752	112251	29283	29282	1549	1549	1511	544	544	544	204	192	192	1	aadA1	blaOXA-1, blaTEM-1	catA1		erm(B), mph(A)		tet(B)		Col(BS512), IncFII, IncFII(pSE11)
SRR28511507	R16.0001	Taiwan	2015	S. flexneri	SF1-5:3a	AziR_SF3	PDS000061830.752	112248	29311	29282	1549	1549	1511	544	544	544	204	192	192	1	aadA1	blaOXA-1, blaTEM-1	catA1		erm(B), mph(A)		tet(B)		Col(BS512), ColRNAI, IncFII, IncFII(pSE11)
SRR28511505	R16.0013	Taiwan	2016	S. flexneri	SF1-5:3a	AziR_SF3	PDS000061830.752	112247	29282	29282	1549	1549	1511	544	544	544	204	192	192	1	aadA1	blaOXA-1, blaTEM-1	catA1		erm(B), mph(A)		tet(B)		Col(BS512), ColRNAI, IncFII, IncFII(pSE11)
SRR28511500	R16.1937	Taiwan	2016	S. flexneri	SF1-5:3b	AziR_SF3	PDS000061830.752	276609	276609	276609	1549	1549	1511	544	544	544	204	192	192	1	aadA1, aadA5	blaOXA-1, blaTEM-1	catA1	dfrA17	erm(B), mph(A)	sul1	tet(B)		Col(BS512), IncFII, IncFII(pSE11)
SRR28511538	R18.1333	Taiwan	2018	S. flexneri	SF1-5:3a	AziR_SF3	PDS000061830.752	276630	276630	276630	276630	1549	1511	544	544	544	204	192	192	1	aadA1	blaOXA-1, blaTEM-1	catA1				tet(B)		Col(BS512), IncFII, IncFII(pSE11)
SRR28511522	R19.2480	Taiwan	2019	S. flexneri	SF1-5:3a	AziR_SF3	PDS000061830.752	249864	249864	249864	1549	1549	1511	544	544	544	204	192	192	1	aadA1	blaOXA-1, blaTEM-1	catA1		erm(B), mph(A)		tet(B)		Col(BS512), IncFII, IncFII(pSE11)
SRR28511469	R20.0098	Taiwan	2020	S. flexneri	SF1-5:3b	AziR_SF3	PDS000061830.752	249873	249873	249873	249873	1549	1511	544	544	544	204	192	192	1	aadA1, aadA5	blaOXA-1, blaTEM-1	catA1	dfrA17	mph(A)	sul1	tet(B)		Col(BS512), ColRNAI, IncFII, IncFII(pSE11)
SRR28511540	R15.3430	Cambodia	2015	S. flexneri	SF1-5:3a	SF3_B	PDS000061616.3	276638	276638	276638	276638	37592	11576	204	204	204	204	192	192	1	aadA1, aph(6)-Id	blaTEM-1	catA1	dfrA1, dfrA14		sul3	tet(A), tet(B)	gyrA_S83L	IncFII, IncX1
SRR28511494	R16.4353	Indonesia	2016	S. flexneri	SF1-5:3a	SF3_B	NA	276603	276603	276603	276603	276603	35749	14122	204	204	204	192	192	1	aadA1	blaOXA-1	catA1				tet(B)		Col(BS512), IncFII
SRR28511481	R18.0053	Indonesia	2018	S. flexneri	SF1-5:3a	SF3_B	NA	276593	276593	276593	276593	276593	35749	14122	204	204	204	192	192	1	aadA1, aph(3'')-Ib, aph(6)-Id	blaOXA-1	catA1	dfrA14		sul2	tet(B)		Col(BS512), Col(pHAD28), IncFII
SRR28511480	R18.0082	Taiwan	2018	S. flexneri	SF1-5:3a	SF3_B	PDS000079481.2	276591	276591	276591	276591	22796	204	204	204	204	204	192	192	1	aadA1	blaTEM-1	catA1	dfrA1	erm(B), mph(A)		tet(B)	gyrA_D87G, gyrA_S83L, parC_S80I	IncFII, IncFII(pSE11)
SRR28511599	R20.0349	Indonesia	2020	S. flexneri	SF1-5:3a	SF3_B	PDS000180019.2	276671	276671	276671	276671	276671	35749	14122	204	204	204	192	192	1	aadA1, aph(3'')-Ib, aph(6)-Id	blaOXA-1	catA1	dfrA14		sul2	tet(B)		Col(BS512), Col(pHAD28), IncFII

## Sheet: Table_S4
Table S4. Demographic and genetic information of CipR_SF2 and SF2 isolates
SRA accession	IsolateID	SourceCountry	Year	Species	ShigaPass	Genogroup	SNP cluster	HC0	HC2	HC5	HC10	HC20	HC50	HC100	HC200	HC400	HC1100	HC1500	HC2000	HC2350	XDR	Aminoglycosides	beta-lactams	Phenicols	Trimethoprim	Macrolides	Sulfonamides	Tetracycline	Quinolones	Plasmid_Inca
SRR28511597	R20.0364	Taiwan	2020	S. flexneri	SF1-5:2a	CipR_SF2	PDS000121152.7	276670	276670	276670	132319	132319	196	192	192	192	192	192	192	1		aadA1, sat2	blaOXA-1	catA1	dfrA1	erm(B), mph(A)		tet(B)	gyrA_D87N, gyrA_S83L, parC_S80I	IncB/O/K/Z, IncFII
SRR28511590	R21.2192	Taiwan	2021	S. flexneri	SF1-5:2a	CipR_SF2	PDS000121152.7	277879	277879	277879	132319	132319	196	192	192	192	192	192	192	1		aadA1, sat2	blaOXA-1	catA1	dfrA1	erm(B), mph(A)		tet(B)	gyrA_D87N, gyrA_S83L, parC_S80I	IncB/O/K/Z, IncFII
SRR28511537	R18.1341	Taiwan	2018	S. flexneri	SF1-5:2a	CipR_SF2	PDS000174037.7	249900	249900	249900	161255	158649	196	192	192	192	192	192	192	1		aadA1, sat2			dfrA1			tet(B)	gyrA_D87N, gyrA_S83L, parC_S80I	IncFII
SRR28511535	R18.1639	Taiwan	2018	S. flexneri	SF1-5:2a	CipR_SF2	PDS000174037.7	249862	249862	161255	161255	158649	196	192	192	192	192	192	192	1		aadA1, sat2			dfrA1		sul2	tet(B)	gyrA_D87N, gyrA_S83L, parC_S80I	IncB/O/K/Z, IncFII
SRR28511532	R18.2510	Taiwan	2018	S. flexneri	SF1-5:2a	CipR_SF2	PDS000174037.7	276637	276637	276637	161255	158649	196	192	192	192	192	192	192	1		aadA1, sat2			dfrA1		sul2	tet(B)	gyrA_D87N, gyrA_S83L, parC_S80I	IncB/O/K/Z, IncFII
SRR28511528	R19.0102	Taiwan	2019	S. flexneri	SF1-5:2a	CipR_SF2	PDS000174037.7	161255	161255	161255	161255	158649	196	192	192	192	192	192	192	1		aadA1, sat2			dfrA1			tet(B)	gyrA_D87N, gyrA_S83L, parC_S80I	IncFII
SRR27840915	R19.0105	Taiwan	2019	S. flexneri	SF1-5:2a	CipR_SF2	PDS000174037.7	270523	270523	270523	161255	158649	196	192	192	192	192	192	192	1		aadA1, sat2			dfrA1			tet(B)	gyrA_D87N, gyrA_S83L, parC_S80I	IncFII
SRR27840913	R19.0876	Japan	2019	S. flexneri	SF1-5:2a	CipR_SF2	PDS000174037.7	249867	249867	161255	161255	158649	196	192	192	192	192	192	192	1	+	aadA1, sat2	blaDHA-1		dfrA1, dfrA17	mph(A)	sul1, sul2	tet(B)	qnrB4, gyrA_D87N, gyrA_S83L, parC_S80I	IncB/O/K/Z, IncFII, IncFII*
SRR28511520	R19.2868	Taiwan	2019	S. flexneri	SF1-5:2a	CipR_SF2	PDS000174037.7	276617	276617	276617	161255	158649	196	192	192	192	192	192	192	1		aadA1, sat2			dfrA1			tet(B)	gyrA_D87N, gyrA_S83L, parC_S80I	IncFII
SRR28511517	R19.2954	Taiwan	2019	S. flexneri	SF1-5:2a	CipR_SF2	PDS000174037.7	276618	276618	276618	161255	158649	196	192	192	192	192	192	192	1		aadA1, aadA5, sat2	blaCTX_M		dfrA1, dfrA17		sul1, sul2	tet(B)	qnrS1, gyrA_D87N, gyrA_S83L, parC_S80I	IncB/O/K/Z, IncFII, IncFII*
SRR28511516	R19.2955	Taiwan	2019	S. flexneri	SF1-5:2a	CipR_SF2	PDS000174037.7	276616	276616	276616	276616	158649	196	192	192	192	192	192	192	1		aac(3)-IId, aadA1, sat2	blaTEM-1	cmlA1	dfrA1		sul3	tet(B), tet(M)	gyrA_D87N, gyrA_S83L, parC_S80I	IncFIA, IncFIB(AP001918), IncFIC(FII), IncFII
SRR27840911	R20.0053	Taiwan	2020	S. flexneri	SF1-5:2a	CipR_SF2	PDS000174037.7	249867	249867	161255	161255	158649	196	192	192	192	192	192	192	1	+	aadA1, sat2	blaDHA-1		dfrA1, dfrA17	mph(A)	sul1, sul2	tet(B)	qnrB4, gyrA_D87N, gyrA_S83L, parC_S80I	ColRNAI, IncB/O/K/Z, IncFII, IncFII*
SRR28511470	R20.0084	Taiwan	2020	S. flexneri	SF1-5:2a	CipR_SF2	PDS000174037.7	249878	249878	249878	249878	158649	196	192	192	192	192	192	192	1		aadA1, sat2	blaCMY-2		dfrA1		sul2	tet(B)	gyrA_D87N, gyrA_S83L, parC_S80I	ColRNAI, IncFII, IncI1-I(Alpha)
SRR27840910	R20.0210	Taiwan	2020	S. flexneri	SF1-5:2a	CipR_SF2	PDS000174037.7	158649	158649	158649	158649	158649	196	192	192	192	192	192	192	1	+	aadA1, sat2	blaDHA-1		dfrA1, dfrA17	mph(A)	sul1, sul2	tet(B)	qnrB4, gyrA_D87N, gyrA_S83L, parC_S80I	IncB/O/K/Z, IncFII, IncFII*
SRR28511598	R20.0354	Taiwan	2020	S. flexneri	SF1-5:2a	CipR_SF2	PDS000174037.7	276673	276673	276673	276673	158649	196	192	192	192	192	192	192	1		aadA1, sat2	blaCTX-M-55		dfrA1		sul2	tet(B)	gyrA_D87N, gyrA_S83L, parC_S80I	Col(MG828), IncB/O/K/Z, IncFII, IncI1-I(Alpha)
SRR28511596	R20.0395	Taiwan	2020	S. flexneri	SF1-5:2a	CipR_SF2	PDS000174037.7	276677	276677	276677	161255	158649	196	192	192	192	192	192	192	1		aadA1, sat2			dfrA1		sul2	tet(B)	gyrA_D87N, gyrA_S83L, parC_S80I	IncB/O/K/Z, IncFII
SRR28511595	R20.0402	Taiwan	2020	S. flexneri	SF1-5:2a	CipR_SF2	PDS000174037.7	276674	276674	276674	276674	158649	196	192	192	192	192	192	192	1		aadA1, sat2	blaCTX-M-55		dfrA1			tet(B)	gyrA_D87N, gyrA_S83L, parC_S80I	Col(MG828), Col156, IncFII, IncI1-I(Alpha)
SRR28511593	R21.0017	Taiwan	2021	S. flexneri	SF1-5:2a	CipR_SF2	PDS000174037.7	276675	276675	276675	276675	158649	196	192	192	192	192	192	192	1		aac(3)-IId, aadA1, sat2	blaCTX-M-15, blaTEM-1		dfrA1			tet(B)	gyrA_D87N, gyrA_S83L, parC_S80I	Col(MG828), Col156, IncFII, IncI1-I(Alpha)
SRR27840919	R21.0075	Taiwan	2021	S. flexneri	SF1-5:2a	CipR_SF2	PDS000174037.7	270520	270520	270520	270520	158649	196	192	192	192	192	192	192	1		aadA1, sat2		floR	dfrA1		sul2	tet(B)	gyrA_D87N, gyrA_S83L, parC_S80I	Col(pHAD28), IncB/O/K/Z, IncFII
SRR28511591	R21.2093	Taiwan	2021	S. flexneri	SF1-5:Y	CipR_SF2	PDS000174037.7	276669	276669	276669	161255	158649	196	192	192	192	192	192	192	1		aadA1, sat2			dfrA1			tet(B)	gyrA_D87N, gyrA_S83L, parC_S80I	IncFII
SRR28511586	R22.0866	Taiwan	2022	S. flexneri	SF1-5:2a	CipR_SF2	PDS000174037.7	276668	276668	276668	161255	158649	196	192	192	192	192	192	192	1		aadA1, sat2			dfrA1		sul2	tet(B)	gyrA_D87N, gyrA_S83L, parC_S80I	Col(MG828), IncB/O/K/Z, IncFII
SRR28511584	R22.3783	Taiwan	2022	S. flexneri	SF1-5:2a	CipR_SF2	PDS000174037.7	276666	276666	276666	276666	158649	196	192	192	192	192	192	192	1		aadA1, aadA2, sat2			dfrA1, dfrA12	mph(A)	sul1	tet(B)	gyrA_D87N, gyrA_S83L, parC_S80I	IncFII, IncFII(pSE11)
SRR28511582	R22.3784	Taiwan	2022	S. flexneri	SF1-5:2a	CipR_SF2	PDS000174037.7	276664	276664	276664	276664	158649	196	192	192	192	192	192	192	1		aadA1, sat2	blaCTX-M-55		dfrA1		sul2	tet(B)	gyrA_D87N, gyrA_S83L, parC_S80I	Col(MG828), Col156, IncB/O/K/Z, IncFII, IncI1-I(Alpha)
SRR27840920	R21.0008	Taiwan	2021	S. flexneri	SF1-5:2a	CipR_SF2	PDS000174037.7	270521	158933	158933	158933	158933	196	192	192	192	192	192	192	1		aadA1, sat2	blaCMY-2		dfrA1			tet(B)	gyrA_D87N, gyrA_S83L, parC_S80I	IncFII, IncI1-I(Alpha)
SRR28511483	R17.5965	Indonesia	2017	S. flexneri	SF1-5:2b	SF2	NA	276595	276595	276595	276595	276595	276595	192	192	192	192	192	192	1		aadA1, sat2	blaOXA-1	catA1	dfrA1			tet(B)		IncFII
SRR28511486	R17.0365	Indonesia	2017	S. flexneri	SF1-5:2b	SF2	NA	276599	276599	276599	276599	276599	67830	192	192	192	192	192	192	1		aadA1, aph(3'')-Ib, aph(6)-Id, sat2	blaOXA-1	catA1	dfrA1		sul2	tet(B)		Col(pHAD28), IncFII
SRR28511525	R19.0110	Indonesia	2019	S. flexneri	SF1-5:2a	SF2	PDS000061629.3	276622	276622	276622	276622	276622	120126	192	192	192	192	192	192	1		aadA1, sat2	blaOXA-1	catA1	dfrA1			tet(B)		IncFII
SRR28511534	R18.2478	Indonesia	2018	S. flexneri	SF1-5:Y	SF2	NA	276627	276627	276627	276627	276627	67830	192	192	192	192	192	192	1		aadA1, aph(3'')-Ib, aph(6)-Id, sat2	blaOXA-1	catA1	dfrA1		sul2	tet(B)		Col(pHAD28), IncFII
SRR28511556	R15.0048	Indonesia	2015	S. flexneri	SF1-5:2b	SF2	NA	276646	276646	276646	276646	276646	223	192	192	192	192	192	192	1		aadA1, sat2	blaOXA-1	catA1	dfrA1			tet(B)		IncFII
SRR28511585	R22.2023	Taiwan	2022	S. flexneri	SF1-5:2a	SF2	NA	276667	276667	276667	276667	276667	120126	192	192	192	192	192	192	1		aadA1, sat2	blaOXA-1	catA1	dfrA1			tet(B)		IncFII

## Sheet: Table_S5
Table S5. Demographic and genetic information of Shigella sonnei isolates
SRA accession	IsolateID	SourceCountry	Year	Species	ShigaPass	Genogroup	Mykrobe_genotype	Genotype alias	SNP cluster	HC0	HC2	HC5	HC10	HC20	HC50	HC100	HC200	HC400	HC1100	HC1500	HC2000	HC2350	XDR	Aminoglycosides	beta-lactams	Phenicols	Trimethoprim	Macrolides	Sulfonamides	Tetracycline	Quinolones	Plasmid_Inca
SRR28511513	R20.0029	Philippines	2020	S. sonnei	SS	SSII	2.7.3		PDS000061989.28	276614	276614	276614	276614	85242	20915	520	393	305	305	305	305	1		aph(3'')-Ib, aph(6)-Id			dfrA14		sul2			Col(BS512), Col(MG828), Col(pHAD28), Col156, IncFII, IncX4
SRR28511531	R18.2629	Indonesia	2018	S. sonnei	SS	SSII	2.7.4		NA	276626	276626	276626	276626	114989	20871	520	393	305	305	305	305	1		aadA1, aph(3'')-Ib, aph(6)-Id	blaOXA-1	catA1	dfrA14		sul2	tet(B)		Col(pHAD28), Col156
SRR28511495	R16.3889	Indonesia	2016	S. sonnei	SS	SSII	2.7.4		PDS000062234.3	276605	67975	67975	67975	67975	20871	520	393	305	305	305	305	1		aadA1, aph(3'')-Ib, aph(6)-Id	blaOXA-1	catA1	dfrA14		sul2	tet(B)		Col(pHAD28), Col156
SRR28511509	R20.0058	Indonesia	2020	S. sonnei	SS	SSII	2.7.4		PDS000062234.3	202669	202669	202669	202669	67975	20871	520	393	305	305	305	305	1		aadA1, aph(3'')-Ib, aph(6)-Id	blaOXA-1	catA1	dfrA14		sul2	tet(B)		Col(pHAD28), Col156
SRR28520604	R16.0823	Taiwan	2016	S. sonnei	SS	SSIII	3.6.1	CipR_parent	PDS000061767.13	276838	120159	120159	20824	17609	364	305	305	305	305	305	305	1	+	aadA5, aph(3'')-Ib, aph(6)-Id, sat2	blaCTX-M-14		dfrA1, drA17	mph(A)	sul1		gyrA_S83L	Col156, IncB/O/K/Z, Col(BS512)
SRR28087471	R16.0937	Taiwan	2016	S. sonnei	SS	SSIII	3.6.1	CipR_parent	PDS000061767.13	270361	120159	120159	20824	17609	364	305	305	305	305	305	305	1	+	aadA5, aph(3'')-Ib, aph(6)-Id, sat2	blaCTX-M-14		dfrA1, drA17	mph(A)	sul1, sul2	tet(A)	gyrA_S83L	Col(BS512), Col(pHAD28), Col156, ColRNAI, IncB/O/K/Z, IncFII*
SRR28511515	R20.0004	Taiwan	2020	S. sonnei	SS	SSIII	3.6.1	CipR_parent	PDS000062048.10	161254	161254	67083	67083	66673	364	305	305	305	305	305	305	1		aph(3'')-Ib, aph(6)-Id, sat2			dfrA1		sul2	tet(A)	gyrA_S83L	Col(BS512), Col(MG828), Col(pHAD28), Col156
SRR28511473	R20.0070	Taiwan	2020	S. sonnei	SS	SSIII	3.6.1	CipR_parent	PDS000062048.10	161254	161254	67083	67083	66673	364	305	305	305	305	305	305	1		aph(3'')-Ib, aph(6)-Id, sat2			dfrA1		sul2	tet(A)	gyrA_S83L	Col(BS512), Col(pHAD28), Col156
SRR28511466	R20.0157	Taiwan	2020	S. sonnei	SS	SSIII	3.6.1	CipR_parent	PDS000062048.10	161254	161254	67083	67083	66673	364	305	305	305	305	305	305	1		aph(3'')-Ib, aph(6)-Id, sat2			dfrA1		sul2	tet(A)	gyrA_S83L	Col(BS512), Col(pHAD28), Col156, IncI1-I(Alpha)
SRR28511604	R20.0184	Taiwan	2020	S. sonnei	SS	SSIII	3.6.1	CipR_parent	PDS000062048.10	161254	161254	67083	67083	66673	364	305	305	305	305	305	305	1		aph(3'')-Ib, aph(6)-Id, sat2			dfrA1		sul2	tet(A)	gyrA_S83L	Col(BS512), Col(pHAD28), Col156, IncI1-I(Alpha)
SRR28511603	R20.0190	Taiwan	2020	S. sonnei	SS	SSIII	3.6.1	CipR_parent	PDS000062048.10	161254	161254	67083	67083	66673	364	305	305	305	305	305	305	1		aph(3'')-Ib, aph(6)-Id, sat2			dfrA1		sul2	tet(A)	gyrA_S83L	Col(BS512), Col(MG828), Col(pHAD28), Col156, IncI1-I(Alpha)
SRR28511602	R20.0193	Taiwan	2020	S. sonnei	SS	SSIII	3.6.1	CipR_parent	PDS000062048.10	161254	161254	67083	67083	66673	364	305	305	305	305	305	305	1		aph(3'')-Ib, aph(6)-Id, sat2			dfrA1		sul2	tet(A)	gyrA_S83L	Col(BS512), Col(pHAD28), Col156, IncB/O/K/Z, IncFII(pEH01), IncI1-I(Alpha)
SRR28511601	R20.0196	Taiwan	2020	S. sonnei	SS	SSIII	3.6.1	CipR_parent	PDS000062048.10	249881	161254	67083	67083	66673	364	305	305	305	305	305	305	1		aph(3'')-Ib, aph(6)-Id, sat2			dfrA1		sul2	tet(A)	gyrA_S83L	Col(BS512), Col(pHAD28), Col156
SRR28511600	R20.0250	Taiwan	2020	S. sonnei	SS	SSIII	3.6.1	CipR_parent	PDS000062048.10	276678	276678	67083	67083	66673	364	305	305	305	305	305	305	1		aph(3'')-Ib, aph(6)-Id, sat2	blaCTX-M-3		dfrA1		sul2	tet(A)	gyrA_S83L	Col(BS512), Col(pHAD28), Col156, IncFII
SRR27840918	R21.0552	Taiwan	2021	S. sonnei	SS	CipR_SSIII	3.6.1	CipR_parent	PDS000062048.10	270362	270362	67083	67083	66673	364	305	305	305	305	305	305	1	+	aph(3'')-Ib, aph(6)-Id, sat2	blaDHA-1		dfrA1, drA17	mph(A)	sul1, sul2	tet(A)	qnrB4, gyrA_S83L	Col(BS512), Col(pHAD28), Col156, IncFII, IncFII*, IncI1-I(Alpha)
SRR28511589	R22.0123	Taiwan	2022	S. sonnei	SS	SSIII	3.6.1	CipR_parent	PDS000062048.10	249890	249890	67083	67083	66673	364	305	305	305	305	305	305	1		aph(3'')-Ib, aph(6)-Id, sat2			dfrA1		sul2	tet(A)	gyrA_S83L	Col(BS512), Col(pHAD28), Col156, IncI1-I(Alpha)
SRR28511588	R22.0172	Taiwan	2022	S. sonnei	SS	SSIII	3.6.1	CipR_parent	PDS000062048.10	249902	249902	249902	67083	66673	364	305	305	305	305	305	305	1		aph(3'')-Ib, aph(6)-Id, sat2			dfrA1		sul2	tet(A)	gyrA_S83L	Col(BS512), Col(pHAD28), Col156, IncI1-I(Alpha)
SRR29872171	C09.0001	India	2009	S. sonnei	SS	CipR_SSIII	3.6.1.1	CipR	PDS000188704.8	287245	476	385	385	385	364	305	305	305	305	305	305	1		aph(3'')-Ib, aph(6)-Id, sat2			dfrA1		sul2	tet(A)	gyrA_D87G, gyrA_S83L, parC_S80I	Col(BS512), Col156, IncFII
SRR29872169	R15.0005	Taiwan	2015	S. sonnei	SS	CipR_SSIII	3.6.1.1	CipR	PDS000188704.8	249868	249868	385	385	385	364	305	305	305	305	305	305	1		aph(3'')-Ib, aph(6)-Id, sat2			dfrA1		sul2	tet(A)	gyrA_D87G, gyrA_S83L, parC_S80I	Col(BS512), Col(MG828), Col156, ColRNAI, IncFII
SRR28511558	R15.0016	Taiwan	2015	S. sonnei	SS	CipR_SSIII	3.6.1.1	CipR	PDS000188704.8	249868	249868	385	385	385	364	305	305	305	305	305	305	1		aph(3'')-Ib, aph(6)-Id, sat2			dfrA1		sul2	tet(A)	gyrA_D87G, gyrA_S83L, parC_S80I	Col(BS512), Col(MG828), Col(pHAD28), Col156, ColRNAI, IncFII
SRR29872168	R15.0039	Taiwan	2015	S. sonnei	SS	CipR_SSIII	3.6.1.1	CipR	PDS000188704.8	249868	249868	385	385	385	364	305	305	305	305	305	305	1		sat2			dfrA1				gyrA_D87G, gyrA_S83L, parC_S80I	Col(BS512), Col156
SRR29872167	R15.0041	China	2015	S. sonnei	SS	CipR_SSIII	3.6.1.1	CipR	PDS000188704.8	249868	249868	385	385	385	364	305	305	305	305	305	305	1		sat2			dfrA1				gyrA_D87G, gyrA_S83L, parC_S80I	Col(BS512), Col156
SRR29872166	R15.0042	Taiwan	2015	S. sonnei	SS	CipR_SSIII	3.6.1.1	CipR	PDS000188704.8	287246	249868	385	385	385	364	305	305	305	305	305	305	1		aph(3'')-Ib, aph(6)-Id, sat2			dfrA1		sul2	tet(A)	gyrA_D87G, gyrA_S83L, parC_S80I	Col(BS512), Col(MG828), Col156, ColRNAI
SRR29872165	R15.0078	Japan	2015	S. sonnei	SS	CipR_SSIII	3.6.1.1	CipR	PDS000188704.8	249899	249868	385	385	385	364	305	305	305	305	305	305	1		aph(3'')-Ib, aph(6)-Id, sat2			dfrA1		sul2	tet(A)	gyrA_D87G, gyrA_S83L, parC_S80I	Col(BS512), Col(MG828), Col156, ColRNAI
SRR28511552	R15.0262	Taiwan	2015	S. sonnei	SS	CipR_SSIII	3.6.1.1	CipR	PDS000188704.8	249872	249868	385	385	385	364	305	305	305	305	305	305	1		aph(3'')-Ib, aph(6)-Id, sat2			dfrA1		sul2	tet(A)	gyrA_D87G, gyrA_S83L, parC_S80I	Col(BS512), Col(MG828), Col(pHAD28), Col156, ColRNAI, IncFII
SRR28511551	R15.0343	Taiwan	2015	S. sonnei	SS	CipR_SSIII	3.6.1.1	CipR	PDS000188704.8	249899	249868	385	385	385	364	305	305	305	305	305	305	1		aph(3'')-Ib, aph(6)-Id, sat2			dfrA1		sul2	tet(A)	gyrA_D87G, gyrA_S83L, parC_S80I	Col(BS512), Col(MG828), Col(pHAD28), Col156, ColRNAI, IncB/O/K/Z
SRR28511548	R15.1144	Taiwan	2015	S. sonnei	SS	CipR_SSIII	3.6.1.1	CipR	PDS000188704.8	249904	249868	385	385	385	364	305	305	305	305	305	305	1		aph(3'')-Ib, aph(6)-Id, sat2			dfrA1		sul2	tet(A)	gyrA_D87G, gyrA_S83L, parC_S80I	Col(BS512), Col(MG828), Col(pHAD28), Col156, ColRNAI
SRR28511546	R15.1814	Taiwan	2015	S. sonnei	SS	CipR_SSIII	3.6.1.1	CipR	PDS000188704.8	249868	249868	385	385	385	364	305	305	305	305	305	305	1		aph(3'')-Ib, aph(6)-Id, sat2			dfrA1		sul2	tet(A)	gyrA_D87G, gyrA_S83L, parC_S80I	Col(BS512), Col(MG828), Col(pHAD28), Col156, ColRNAI
SRR28511545	R15.2924	Taiwan	2015	S. sonnei	SS	CipR_SSIII	3.6.1.1	CipR	PDS000188704.8	276640	249868	385	385	385	364	305	305	305	305	305	305	1		aph(3'')-Ib, aph(6)-Id, sat2	blaCTX-M-55		dfrA1		sul2	tet(A)	gyrA_D87G, gyrA_S83L, parC_S80I	Col(BS512), Col(MG828), Col(pHAD28), Col156, ColRNAI, IncI1-I(Alpha)
SRR28511502	R16.0866	Taiwan	2016	S. sonnei	SS	CipR_SSIII	3.6.1.1	CipR	PDS000188704.8	276611	276611	385	385	385	364	305	305	305	305	305	305	1		sat2	blaCMY-2	floR	dfrA1		sul2		gyrA_D87G, gyrA_S83L, parC_S80I	Col(BS512), Col(MG828), Col156, ColRNAI, IncFII, IncI1-I(Alpha)
SRR28511501	R16.1788	Taiwan	2016	S. sonnei	SS	CipR_SSIII	3.6.1.1	CipR	PDS000188704.8	276610	276610	385	385	385	364	305	305	305	305	305	305	1		sat2	blaCMY-2	floR	dfrA1		sul2		gyrA_D87G, gyrA_S83L, parC_S80I	Col(BS512), Col(MG828), Col156, ColRNAI, IncFII, IncI1-I(Alpha)
SRR28511497	R16.3306	India	2016	S. sonnei	SS	CipR_SSIII	3.6.1.1	CipR	PDS000188704.8	249903	249903	249903	536	385	364	305	305	305	305	305	305	1		aph(3'')-Ib, aph(6)-Id, sat2			dfrA1		sul2	tet(A)	gyrA_D87G, gyrA_S83L, parC_S80I	Col(BS512), Col(pHAD28), Col156
SRR28511496	R16.3888	Taiwan	2016	S. sonnei	SS	CipR_SSIII	3.6.1.1	CipR	PDS000188704.8	276606	249901	385	385	385	364	305	305	305	305	305	305	1		aph(3'')-Ib, aph(6)-Id, sat2			dfrA1		sul2	tet(A)	gyrA_D87G, gyrA_S83L, parC_S80I	Col(BS512), Col(MG828), Col(pHAD28), Col156, ColRNAI
SRR28511493	R16.4728	Taiwan	2016	S. sonnei	SS	CipR_SSIII	3.6.1.1	CipR	PDS000188704.8	249901	249901	385	385	385	364	305	305	305	305	305	305	1		aph(3'')-Ib, aph(6)-Id, sat2			dfrA1		sul2	tet(A)	gyrA_D87G, gyrA_S83L, parC_S80I	Col(BS512), Col(MG828), Col(pHAD28), Col156, ColRNAI
SRR28511492	R16.5255	Taiwan	2016	S. sonnei	SS	CipR_SSIII	3.6.1.1	CipR	PDS000188704.8	276604	276604	276604	385	385	364	305	305	305	305	305	305	1		aph(3'')-Ib, aph(6)-Id, sat2	blaCMY	floR	dfrA1		sul2	tet(A)	gyrA_D87G, gyrA_S83L, parC_S80I	Col(BS512), Col(MG828), Col(pHAD28), Col156, IncI1-I(Alpha)
SRR28511490	R17.0030	Taiwan	2017	S. sonnei	SS	CipR_SSIII	3.6.1.1	CipR	PDS000188704.8	276601	276601	385	385	385	364	305	305	305	305	305	305	1		aadA1, aadA2sat2		catA1	dfrA1, dfrA12	mph(A)	sul1, sul2	tet(B)	gyrA_D87G, gyrA_S83L, parC_S80I	Col(BS512), Col(MG828), Col156, ColRNAI, IncB/O/K/Z, IncFII
SRR28511489	R17.0049	Taiwan	2017	S. sonnei	SS	CipR_SSIII	3.6.1.1	CipR	PDS000188704.8	276600	64582	64582	64582	385	364	305	305	305	305	305	305	1		aadA1, sat2	blaCTX-M-15, blaTEM		dfrA1		sul2		qnrS1, gyrA_D87G, gyrA_S83L, parC_S80I	Col(BS512), Col(MG828), Col156, ColRNAI, IncB/O/K/Z, IncFII
SRR28511487	R17.0235	Taiwan	2017	S. sonnei	SS	CipR_SSIII	3.6.1.1	CipR	PDS000188704.8	249897	249868	385	385	385	364	305	305	305	305	305	305	1		aph(3'')-Ib, aph(6)-Id, sat2			dfrA1		sul2	tet(A)	gyrA_D87G, gyrA_S83L, parC_S80I	Col(BS512), Col(MG828), Col(pHAD28), Col156, ColRNAI, IncB/O/K/Z, IncI2
SRR28511485	R17.1997	Taiwan	2017	S. sonnei	SS	CipR_SSIII	3.6.1.1	CipR	PDS000188704.8	276597	276597	64582	64582	385	364	305	305	305	305	305	305	1		aadA1, sat2	blaCTX-M-15, blaTEM		dfrA1		sul2		qnrS1, gyrA_D87G, gyrA_S83L, parC_S80I	Col(BS512), Col(MG828), Col156, ColRNAI, IncB/O/K/Z
SRR29872170	R13.0937	Cambodia	2013	S. sonnei	SS	CipR_SSIII	3.6.1.1.1	CipR.SEA	PDS000188704.8	287247	91217	20603	20603	385	364	305	305	305	305	305	305	1		aph(3'')-Ib, aph(6)-Id, sat2			dfrA1		sul2	tet(A)	gyrA_D87G, gyrA_S83L, parC_S80I	Col(BS512), Col156, IncFII
SRR27840921	R15.0763	Vietnam	2015	S. sonnei	SS	CipR_SSIII	3.6.1.1.1	CipR.SEA	PDS000188704.8	270356	270356	2717	2717	385	364	305	305	305	305	305	305	1	+	aac(3)-IId, aadA5, aph(3'')-Ib, aph(6)-Id, sat2	blaCTX-M-14		dfrA1, dfrA17	mph(A)	sul1, sul2	tet(A)	gyrA_D87G, gyrA_S83L, parC_S80I	Col(BS512), Col(pHAD28), Col156, IncB/O/K/Z
SRR28511491	R17.0027	Cambodia	2017	S. sonnei	SS	CipR_SSIII	3.6.1.1.1	CipR.SEA	PDS000188704.8	276602	276602	129041	2717	385	364	305	305	305	305	305	305	1		aph(3'')-Ib, aph(6)-Id, sat2	blaCTX-M-55		dfrA1		sul2	tet(A)	gyrA_D87G, gyrA_S83L, parC_S80I	Col(BS512), Col(pHAD28), Col156, IncFII, IncI1-I(Alpha)
SRR27840916	R18.0063	China	2018	S. sonnei	SS	CipR_SSIII	3.6.1.1.1	CipR.SEA	PDS000188704.8	124827	124827	124827	2717	385	364	305	305	305	305	305	305	1		aph(3'')-Ib, aph(6)-Id, sat2	blaCTX-M-15		dfrA1		sul2	tet(A)	qnrS1, gyrA_D87G, gyrA_S83L, parC_S80I	Col(BS512), Col(pHAD28), Col156, IncFII*
SRR28511479	R18.0134	Cambodia	2018	S. sonnei	SS	CipR_SSIII	3.6.1.1.1	CipR.SEA	PDS000188704.8	276590	276590	48916	2717	385	364	305	305	305	305	305	305	1		aph(3'')-Ib, aph(6)-Id, sat2	blaCTX-M-55		dfrA1		sul2	tet(A)	gyrA_D87G, gyrA_S83L, parC_S80I	Col(BS512), Col(pHAD28), Col156, IncI1-I(Alpha)
SRR28511478	R18.0168	Cambodia	2018	S. sonnei	SS	CipR_SSIII	3.6.1.1.1	CipR.SEA	PDS000188704.8	276590	276590	48916	2717	385	364	305	305	305	305	305	305	1		aph(3'')-Ib, aph(6)-Id, sat2	blaCTX-M-55		dfrA1		sul2	tet(A)	gyrA_D87G, gyrA_S83L, parC_S80I	Col(BS512), Col(pHAD28), Col156, IncI1-I(Alpha)
SRR27840917	R15.2241	Taiwan	2015	S. sonnei	SS	SSIII	3.7.29.1	Global III VN2	PDS000004492.113	270519	270519	13587	13443	496	305	305	305	305	305	305	305	1		aac(3)-IId, aadA1, sat2	blaCMY-2, blaTEM-215		dfrA1				gyrA_S83L	Col156, IncB/O/K/Z, IncFII, IncI1-I(Alpha)
SRR28520603	R15.3427	Vietnam	2015	S. sonnei	SS	SSIII	3.7.29.1.4.1	Global III VN2.KH1.Aus	PDS000019750.368	276839	276839	276839	134196	35769	305	305	305	305	305	305	305	1	+	aadA1, aph(3'')-Ib, aph(6)-Id, sat2	blaCTX-M-27		dfrA1	erm(B), mph(A)	sul2	tet(A)	gyrA_S83L	Col156, IncFII, IncB/O/K/Z, IncFII*, ColRNA1, Col(BS512)
SRR28087470	R16.1553	Taiwan	2016	S. sonnei	SS	SSIII	3.7.29.1.4.1	Global III VN2.KH1.Aus	PDS000019750.368	270357	270357	127567	35769	35769	305	305	305	305	305	305	305	1	+	aadA1, aph(3'')-Ib, aph(6)-Id, sat2	blaCTX-M-27		dfrA1	erm(B), mph(A)	sul2	tet(A)	gyrA_S83L	Col(BS512), Col156, IncB/O/K/Z, IncFII*
SRR28511550	R15.0741	Indonesia	2015	S. sonnei	SS	SSIII	3.7.3	Global III	PDS000061534.8	276643	276643	276643	68169	20884	305	305	305	305	305	305	305	1		aadA1, aph(3'')-Ib, aph(6)-Id, sat2			dfrA1		sul2	tet(A)		Col(BS512), Col(pHAD28), Col156, IncFII
SRR28511541	R15.3425	Indonesia	2015	S. sonnei	SS	SSIII	3.7.3	Global III	PDS000061534.8	276639	276639	276639	124812	20884	305	305	305	305	305	305	305	1		aadA1, aph(3'')-Ib, aph(6)-Id, sat2			dfrA1		sul2	tet(A)		Col(BS512), Col(pHAD28), Col156, IncFII
SRR27840914	R19.0111	Indonesia	2019	S. sonnei	Shigella spp.:Y	SSIII	3.7.3	Global III	PDS000061534.8	270522	270522	270522	270522	20884	305	305	305	305	305	305	305	1		aadA1, aph(3'')-Ib, aph(6)-Id, sat2			dfrA1		sul2	tet(A)		Col(BS512), Col(pHAD28), Col156, IncFIB(pLF82-PhagePlasmid), IncFII
SRR28511518	R19.2870	Indonesia	2019	S. sonnei	SS	SSIII	3.7.3	Global III	PDS000061656.8	276620	276620	276620	276620	36003	305	305	305	305	305	305	305	1		aadA1, aph(3'')-Ib, aph(6)-Id, sat2			dfrA1		sul2	tet(A)		Col(BS512), Col(pHAD28), Col156, IncFII
SRR28511514	R20.0008	Indonesia	2020	S. sonnei	SS	SSIII	3.7.3	Global III	PDS000061656.8	276615	276615	276615	66404	36003	305	305	305	305	305	305	305	1		aadA1, aph(3'')-Ib, aph(6)-Id, sat2			dfrA1		sul2	tet(A)		Col(BS512), Col(pHAD28), Col156, IncI1-I(Alpha)
SRR28511484	R17.4004	Indonesia	2017	S. sonnei	SS	SSIII	3.7.3	Global III	PDS000061873.12	276596	120506	120506	120502	13562	305	305	305	305	305	305	305	1		aadA1, aph(3'')-Ib, aph(6)-Id, sat2			dfrA1		sul2	tet(A)		Col(BS512), Col(pHAD28), Col156, IncFII, IncI2(Delta)
SRR28511529	R18.2630	Indonesia	2018	S. sonnei	SS	SSIII	3.7.3	Global III	PDS000102637.13	276625	276625	276625	99701	99701	305	305	305	305	305	305	305	1		aadA1, aph(3'')-Ib, aph(6)-Id, sat2			dfrA1		sul2	tet(A)		Col(BS512), Col(pHAD28), Col156, IncFIB(H89-PhagePlasmid)
SRR27840922	R15.0423	China	2015	S. sonnei	SS	SSIII	3.7.6	Global III	PDS000125591.21	270360	270360	232538	58109	58109	305	305	305	305	305	305	305	1	+	aac(3)-IId, aadA1, aph(3'')-Ib, aph(6)-Id, sat2	blaCTX-M-14		dfrA1	mph(A)	sul2	tet(A)	gyrA_S83L	Col(BS512), Col(MG828), Col(pHAD28), Col156, Col8282, IncB/O/K/Z, IncFII
SRR28087472	R15.1832	Taiwan	2015	S. sonnei	SS	SSIII	3.7.6	Global III	PDS000125591.21	270359	270359	270359	270359	58109	305	305	305	305	305	305	305	1	+	aac(3)-IId, aadA1, aph(3'')-Ib, aph(6)-Id, sat2	blaCTX-M-14		dfrA1	mph(A)	sul2	tet(A)	gyrA_S83L	Col(BS512), Col(MG828), Col(pHAD28), Col156, IncB/O/K/Z, IncI1-I(Alpha)
SRR28511544	R15.2932	China	2015	S. sonnei	SS	SSIII	3.7.6	Global III	PDS000125591.21	276641	276641	276641	276641	102304	305	305	305	305	305	305	305	1		aadA1, aph(3'')-Ib, aph(6)-Id, sat2	blaCTX-M-55		dfrA1		sul2	tet(A)	gyrA_S83L	Col(BS512), Col(MG828), Col(pHAD28), Col156, IncI1-I(Alpha)
SRR28087469	R17.0261	China	2017	S. sonnei	SS	SSIII	3.7.6	Global III	PDS000125591.21	249870	249870	249870	126391	35256	305	305	305	305	305	305	305	1	+	aac(3)-IId, aadA1, aadA5, aph(3'')-Ib, aph(6)-Id, sat2	blaCTX-M-14		dfrA1, dfrA17	mph(A)	sul1, sul2	tet(A)	gyrA_S83L	Col(BS512), Col(MG828), Col(pHAD28), Col156, IncB/O/K/Z
SRR27840912	R19.2680	China	2019	S. sonnei	SS	SSIII	3.7.6	Global III	PDS000125591.21	249866	115685	115685	115685	35256	305	305	305	305	305	305	305	1	+	aac(3)-IId, aadA1, aadA5, aph(3'')-Ib, aph(6)-Id, sat2	blaCTX-M-14		dfrA1, dfrA17	mph(A)	sul1, sul2	tet(A)	gyrA_S83L	Col(BS512), Col(MG828), Col(pHAD28), Col156, IncB/O/K/Z
SRR28087468	R22.1286	Taiwan	2022	S. sonnei	SS	SSIII	3.7.6	Global III	PDS000125591.21	270358	270358	270358	155018	102304	305	305	305	305	305	305	305	1	+	aac(3)-IId, aadA1, aph(3'')-Ib, aph(6)-Id, sat2	blaCTX-M-14		dfrA1	mph(A)	sul2	tet(A)	gyrA_S83L	Col(BS512), Col(MG828), Col(pHAD28), Col156, ColRNAI, IncB/O/K/Z

## Sheet: Table S6
Table S6 Sources of countries of isolates for genogroups from 2015 to 2022
Country	Total	Female							Male
		CipR_SF2	SF2	CipR_SSIII	SSIII	Others	Subtotal	AziR_SF3	CipR_SF2	SF2	CipR_SSIII	SSIII	Others	Subtotal
Domestic (Taiwan)	644	15	2	6	9	4	36	104	351	4	94	41	14	608
Imported	390	3	40	10	73	154	280	5	18	15	14	35	23	110
Indonesia	305		39		65	142	246			14		29	16	59
China	15			1	3		4	1	7		2	1		11
Philippines	14	1	1			6	8			1			5	6
Cambodia	12	1		7		2	10				1		1	2
India	11	1		1			2		3		4	1	1	9
Japan	8							1	3		3	1		8
Vietnam	7			1	3		4				1	2		3
Thailand	3				1		1	1	1					2
Guam	3							1	2					3
Malaysia	3					2	2	1						1
Cambodia-Vietnam	2										2			2
Myanmar	2				1		1					1		1
Uk	1								1					1
Italy	1										1			1
Canada	1								1					1
Kenya	1					1	1
Nepal	1					1	1
Total	1034	18	42	16	82	158	316	109	369	19	108	76	37	718

## Sheet: Table S7
Table S7. Chromosomes, plasmids, and antimicrobial resistance determinants in 14 XDR Shigella isolates
IsolateID	Contig_ID	Length, bp	Inc_type	AMR	Point mutation	Accession no.
Shigella sonnei R16.0823 (3.6.1)	R16.0823_chr	4815093	Col156	dfrA1, sat2	gyrA_S83L	CP146298.2
	pR16.0823_107k	107674	IncB/O/K/Z	aadA5, blaCTX-M-14, dfrA17, mph(A), sul1		CP146295.1
	pR16.0823_8k	8379	ND	aph(3'')-Ib, aph(6)-Id, sul2, tet(A)		CP146296.1
	pR16.0823_6k	6015	Col156			CP152300.1
	pR16.0823_5.5k	5538	ColRNAI			CP152301.1
	pR16.0823_5.1k	5114	Col156			CP152302.1
	pR16.0823_2.6k	2690	ND			CP146300.2
	pR16.0823_2k	2089	Col(BS512)			CP146299.2
Shigella sonnei R16.0937 (3.6.1)	R16.0937_chr	4815091	Col156	dfrA1, sat2	gyrA_S83L	CP151364.1
	pR16.0937_107k	107674	IncB/O/K/Z	aadA5, blaCTX-M-14, dfrA17, mph(A), sul1		CP151365.1
	pR16.0937_8k	8379	ND	aph(3'')-Ib, aph(6)-Id, sul2, tet(A)		CP151366.1
	pR16.0937_6k	6015	Col156			CP151367.1
	pR16.0937_5.5k	5538	ColRNAI			CP151368.1
	pR16.0937_5.1k	5114	Col156			CP151369.1
	pR16.0937_2.6k	2690	ND			CP151370.1
	pR16.0937_2k	2089	Col(BS512)			CP151371.1
Shigella sonnei R21.0552 (3.6.1)	R21.0552_chr	4866302	Col156	dfrA1, sat2	gyrA_S83L	CP151312.1
	pR21.0552_214k	214336	IncFII*			CP151313.1
	pR21.0552_84k	84526	IncI1			CP151314.1
	pR21.0552_81k	81766	IncFII	blaDHA-1, dfrA17, mph(A), qnrB, sul1		CP151315.1
	pR21.0552_8k	8378	ND	aph(3'')-Ib, aph(6)-Id, sul2, tet(A)		CP151316.1
	pR21.0552_6k	6015	Col156			CP151317.1
	pR21.0552_5k	5114	Col156			CP151318.1
	pR21.0552_4.1k	4072	ND			CP151319.1
	pR21.0552_4k	4065	ND			CP151320.1
	pR21.0552_2.6k	2690	ND			CP151321.1
	pR21.0552_2k	2089	Col(BS512)			CP151322.1
Shigella sonnei R15.0763 (3.6.1.1.1)	R15.0763_chr	4828055	Col156	dfrA1, sat2	gyrA_D87G, gyrA_S83L, parC_S80I	CP151384.1
	pR15.0763_113k	113731	IncB/O/K/Z	aac(3)-IId, aadA5, blaCTX-M-14, dfrA17, mph(A), sul1		CP151385.1
	pR15.0763_8k	8401	ND	aph(3'')-Ib, aph(6)-Id, sul2, tet(A)		CP151386.1
	pR15.0763_6k	6015	Col156			CP151387.1
	pR15.0763_5k	5114	Col156			CP151388.1
	pR15.0763_2.6k	2690	ND			CP151389.1
	pR15.0763_2k	2089	Col(BS512)			CP151390.1
Shigella sonnei R15.3427 (3.7.29.1.4.1)	R15.3427_chr	4872976	Col156	aadA1, dfrA1, sat2	gyrA_S83L	CP146292.1
	pR15.3427_214k	214566	IncFII*			CP146291.1
	pR15.3427_100k	100423	IncB/O/K/Z	aph(3'')-Ib, aph(6)-Id, sul2, tet(A)		CP146290.1
	pR15.3427_75k	75835	IncFII	blaCTX-M-27, erm(B), mph(A)		CP152303.1
	pR15.3427_6k	6774	Col156			CP152304.1
	pR15.3427_2.6k	2690	ND			CP146294.1
	pR15.3427_2.1k	2101	ND			CP146293.1
Shigella sonnei R16.1553 (3.7.29.1.4.1)	R16.1553_chr	4889615	Col156	aadA1, dfrA1, sat2	gyrA_S83L	CP151357.1
	pR16.1553_103k	103010	IncB/O/K/Z	aph(3'')-Ib, aph(6)-Id, sul2, tet(A)		CP151358.1
	pR16.1553_77k	77957	IncFII	blaCTX-M-27, erm(B), mph(A)		CP151359.1
	pR16.1553_6k	6774	Col156			CP151360.1
	pR16.1553_5k	5219	ND			CP151361.1
	pR16.1553_2.6k	2690	ND			CP151362.1
	pR16.1553_2.1k	2101	Col(BS512)			CP151363.1
Shigella sonnei R15.0423 (3.7.6)	R15.0423_chr	4865882	Col156	aadA1, dfrA1, sat2	gyrA_S83L	CP151391.1
	pR15.0423_214k	214573	IncFII*			CP151392.1
	pR15.0423_104k	104284	IncB/O/K/Z	aac(3)-IId, blaCTX-M-14, mph(A)		CP151393.1
	pR15.0423_8k	8401	ND	aph(3'')-Ib, aph(6)-Id, sul2, tet(A)		CP151394.1
	pR15.0423_5.2k	5250	Col(MG828)			CP151395.1
	pR15.0423_5.1k	5163	Col156			CP151396.1
	pR15.0423_4.1k	4197	ND			CP151397.1
	pR15.0423_4k	4091	Col8282			CP151398.1
	pR15.0423_3k	3351	ND			CP151399.1
	pR15.0423_2.6k	2690	ND			CP151400.1
	pR15.0423_2.1k	2101	Col(BS512)			CP151401.1
	pR15.0423_1k	1902	Col(MG828)			CP151402.1
Shigella sonnei R15.1832 (3.7.6)	R15.1832_chr	4857972	Col156	aadA1, dfrA1, sat2	gyrA_S83L	CP151372.1
	pR15.1832_104k	104284	IncB/O/K/Z	aac(3)-IId, blaCTX-M-14, mph(A)		CP151373.1
	pR15.1832_86k	86553	IncI1			CP151374.1
	pR15.1832_8k	8401	ND	aph(3'')-Ib, aph(6)-Id, sul2, tet(A)		CP151375.1
	pR15.1832_5.2k	5250	Col(MG828)			CP151376.1
	pR15.1832_5.1k	5163	Col156			CP151377.1
	pR15.1832_4k	4197	ND			CP151378.1
	pR15.1832_3k	3351	ND			CP151379.1
	pR15.1832_2.6k	2690	ND			CP151380.1
	pR15.1832_2.1k	2101	Col(BS512)			CP151381.1
	pR15.1832_1.9k	1902	Col(MG828)			CP151382.1
	pR15.1832_1.5k	1542	ND			CP151383.1
Shigella sonnei R17.0261 (3.7.6)	R17.0261_chr	4864493	Col156	aadA1, dfrA1, sat2	gyrA_S83L	CP151349.1
	pR17.0261_111k	111597	IncB/O/K/Z	aac(3)-IId, aadA5, blaCTX-M-14, dfrA17, mph(A), sul1		CP151350.1
	pR17.0261_8k	8412	ND	aph(3'')-Ib, aph(6)-Id, sul2, tet(A)		CP151351.1
	pR17.0261_5.2k	5250	Col(MG828)			CP151352.1
	pR17.0261_5.1k	5163	Col156			CP151353.1
	pR17.0261_4k	4197	ND			CP151354.1
	pR17.0261_2.6k	2690	ND			CP151355.1
	pR17.0261_2.1k	2101	Col(BS512)			CP151356.1
Shigella sonnei R19.2680 (3.7.6)	R19.2680_chr	4856154	Col156	aadA1, dfrA1, sat2	gyrA_S83L	CP151334.1
	pR19.2680_111k	111597	IncB/O/K/Z	aac(3)-IId, aadA5, blaCTX-M-14, dfrA17, mph(A), sul1		CP151335.1
	pR19.2680_8k	8401	ND	aph(3'')-Ib, aph(6)-Id, sul2, tet(A)		CP151336.1
	pR19.2680_5.7k	5779	Col156			CP151337.1
	pR19.2680_5.2k	5250	Col(MG828)			CP151338.1
	pR19.2680_5.1k	5163	Col156			CP151339.1
	pR19.2680_4k	4197	ND			CP151340.1
	pR19.2680_2.6k	2690	ND			CP151341.1
	pR19.2680_2.1k	2101	Col(BS512)			CP151342.1
	pR19.2680_1k	1551	Col(MG828)			CP151343.1
Shigella sonnei R22.1286 (3.7.6)	R22.1286_chr	4870049	Col156	aadA1, dfrA1, sat2	gyrA_S83L	CP151301.1
	pR22.1286_106k	106388	IncB/O/K/Z	aac(3)-IId, blaCTX-M-14, mph(A)		CP151302.1
	pR22.1286_8k	8401	ND	aph(3'')-Ib, aph(6)-Id, sul2, tet(A)		CP151303.1
	pR22.1286_5.2k	5250	Col(MG828)			CP151304.1
	pR22.1286_5.1k	5163	Col156			CP151305.1
	pR22.1286_4k	4197	ND			CP151306.1
	pR22.1286_3.3k	3351	ND			CP151307.1
	pR22.1286_3.1k	3138	ND			CP151308.1
	pR22.1286_2.6k	2690	ND			CP151309.1
	pR22.1286_2.1k	2101	Col(BS512)			CP151310.1
	pR22.1286_1.7k	1778	Col(MG828)			CP151311.1
Shigella flexneri R19.0876	R19.0876_chr	4650577		aadA1, dfrA1, sat2, tet(B)	gyrA_D87N, gyrA_S83L, parC_S80I	CP151344.1
	pR19.0876_222k	222097	IncFII*			CP151345.1
	pR19.0876_111k	111620	IncB/O/K/Z	aadA1, dfrA1, sat2, sul2, tet(B)		CP151346.1
	pR19.0876_84k	84373	IncFII	blaDHA-1, dfrA17, mph(A), qnrB4, sul1		CP151347.1
	pR19.0876_3k	3182	ND			CP151348.1
Shigella flexneri R20.0053	R20.0053_chr	4653182		aadA1, dfrA1, sat2, tet(B)	gyrA_D87N, gyrA_S83L, parC_S80I	CP151328.1
	pR20.0053_222k	222098	IncFII*			CP151329.1
	pR20.0053_114k	114320	IncB/O/K/Z	aadA1, dfrA1, sat2, sul2, tet(B)		CP151330.1
	pR20.0053_84k	84373	IncFII	blaDHA-1, dfrA17, mph(A), qnrB4, sul1		CP151331.1
	pR20.0053_4k	4044	ND			CP151332.1
	pR20.0053_3k	3182	ND			CP151333.1
Shigella flexneri R20.0210	R20.0210_chr	4640193		aadA1, dfrA1, sat2, tet(B)	gyrA_D87N, gyrA_S83L, parC_S80I	CP151323.1
	pR20.0210_224k	224349	IncFII*			CP151324.1
	pR20.0210_117k	117034	IncB/O/K/Z	aadA1, dfrA1, sat2, sul2, tet(B)		CP151325.1
	pR20.0210_84k	84373	IncFII	blaDHA-1, dfrA17, mph(A), qnrB4, sul1		CP151326.1
	pR20.0210_3k	3182	ND			CP151327.1
a ND, not determined; The replicon sequences of IncFII and IncFII* share 96% (248/258) sequence identity. Both are classified as IncFII by the PlasmidFinder tool. In this study, IncFII* is used to distinguish between the two replicon sequences.
